# Supplementary material for: PIK3R1W624R Is an Actionable Mutation in High Grade Serous Ovarian Carcinoma
Source: Cells. 2020 Feb 14;9(2):442. doi: 10.3390/cells9020442 (PMC7072782; doi:10.3390/cells9020442)
Supplement: Supplementary file 1 [file cells-09-00442-s001.zip]

Archive with 26 entries (25 files):
- cells-650255-supplementary material updated with respect to the uploaded /
- __MACOSX/._cells-650255-supplementary material updated with respect to the uploaded 
- cells-650255-supplementary material updated with respect to the uploaded /DAmbrosio_Fig S4.tif
- __MACOSX/cells-650255-supplementary material updated with respect to the uploaded /._DAmbrosio_Fig S4.tif
- cells-650255-supplementary material updated with respect to the uploaded /DAmbrosio_Fig S3.tif
- __MACOSX/cells-650255-supplementary material updated with respect to the uploaded /._DAmbrosio_Fig S3.tif
- cells-650255-supplementary material updated with respect to the uploaded /.DS_Store
- __MACOSX/cells-650255-supplementary material updated with respect to the uploaded /._.DS_Store
- cells-650255-supplementary material updated with respect to the uploaded /DAmbrosio_Fig S2.tif
- __MACOSX/cells-650255-supplementary material updated with respect to the uploaded /._DAmbrosio_Fig S2.tif
- cells-650255-supplementary material updated with respect to the uploaded /DAmbrosio_Table S1.xlsx
- __MACOSX/cells-650255-supplementary material updated with respect to the uploaded /._DAmbrosio_Table S1.xlsx
- cells-650255-supplementary material updated with respect to the uploaded /DAmbrosio_Fig S1.tif
- __MACOSX/cells-650255-supplementary material updated with respect to the uploaded /._DAmbrosio_Fig S1.tif
- cells-650255-supplementary material updated with respect to the uploaded /DAmbrosio Suppl Methods Part 1.doc
- __MACOSX/cells-650255-supplementary material updated with respect to the uploaded /._DAmbrosio Suppl Methods Part 1.doc
- cells-650255-supplementary material updated with respect to the uploaded /DAmbrosio_Table S4.xlsx
- __MACOSX/cells-650255-supplementary material updated with respect to the uploaded /._DAmbrosio_Table S4.xlsx
- cells-650255-supplementary material updated with respect to the uploaded /DAmbrosio Suppl Methods Part 2 ARRIVE checklist.pdf
- __MACOSX/cells-650255-supplementary material updated with respect to the uploaded /._DAmbrosio Suppl Methods Part 2 ARRIVE checklist.pdf
- cells-650255-supplementary material updated with respect to the uploaded /DAmbrosio_Table S5.xlsx
- __MACOSX/cells-650255-supplementary material updated with respect to the uploaded /._DAmbrosio_Table S5.xlsx
- cells-650255-supplementary material updated with respect to the uploaded /DAmbrosio_Table S2.xlsx
- __MACOSX/cells-650255-supplementary material updated with respect to the uploaded /._DAmbrosio_Table S2.xlsx
- cells-650255-supplementary material updated with respect to the uploaded /DAmbrosio_Table S3.xlsx
- __MACOSX/cells-650255-supplementary material updated with respect to the uploaded /._DAmbrosio_Table S3.xlsx
