# Supplementary material for: PIK3R1W624R Is an Actionable Mutation in High Grade Serous Ovarian Carcinoma
Source: Cells. 2020 Feb 14;9(2):442. doi: 10.3390/cells9020442 (PMC7072782; doi:10.3390/cells9020442)
Supplement: Supplementary file 1 [file cells-09-00442-s001.zip › cells-650255-supplementary material updated with respect to the uploaded /DAmbrosio_Table S1.xlsx]

## Sheet: Sheet1
Clinical/patient information			Clinical/tumor information							Model creation			PDX model quality assurance
Patient ID (PROFILING no.)	Age	Consent to share data	Primary, metastasis, recurrence	Specimen tumor tissue	Tissue histology	Tumor grade; classification	FIGO STAGE	Disease stage; classification	Is tumor from untreated patient?	Submitter PDX ID	Tumor preparation	Injection type and site	PDX characterization technology	PDX confirmed not to be mouse or human lymphomas	Passage QA performed	CK7 IHC*	WT1 IHC*	EPCAM IHC*	p53 IHC*	TP53 NGS*	mutated TP53 AF*	BRCA1 NGS*	mutated BRCA1 AF	BRCA2 NGS*	mutated BRCA2 AF
#0150	52	available to academic centers only	metastasis/recurrence	omentum	HGS	unknown	IV	ypT3cN1M1	treated	PDX#150	solid tumour	Subcutaneous/IP	Histology and IHC and target NGS	negative for CD20	1	pos	pos	pos	pos	p.Y220C	0.997	VUS		WT
#0172	66	available to academic centers only	metastasis/recurrence	diafragma	HGS	unknown	IV	ypT3cN1M1	treated	PDX#172	solid tumour	Subcutaneous/IP	Histology and IHC and target NGS	negative for CD20	1	pos	pos	pos	pos	p.R273C	0.999	WT		WT
#0209	64	available to academic centers only	metastasis/recurrence	peritoneum	clear cell	2	IA	pT1aNxMx	treated	PDX#209	solid tumour	Subcutaneous/IP	Histology and IHC and target NGS	negative for CD20	1	pos	ND	pos	ND	ND	ND	ND		ND
#0474	73	available to academic centers only	metastasis/recurrence	peritoneum	HGS	unknown	IIIC	unknown	treated	PDX#474	solid tumour	Subcutaneous/IP	Histology and IHC and target NGS	negative for CD20	2 (S.C.)	pos	pos	pos	pos	p.C238S	0.999	WT		WT
#0475	75	available to academic centers only	metastasis/primary	omentum	HGS	3	IIIC	pT3c	naive	PDX#475	solid tumour	Subcutaneous/IP	Histology and IHC and target NGS	negative for CD20	1	pos	pos	pos	pos	p.V173L	0.988	WT		WT
#1622	72	available to academic centers only	metastasis/recurrence	omentum	undifferentiated	3	unknown	unknown	treated	PDX#1622	solid tumour	Subcutaneous/IP	Histology and IHC and target NGS	negative for CD20	1	pos	pos	pos	pos	p.C141Y	0.999	WT		p.T219f; c.656CTG>G	1
#1658	65	available to academic centers only	metastasis/recurrence	peritoneum	HGS	3	IIIC	pT3cNx	treated	PDX#1658	solid tumour	Subcutaneous/IP	Histology and IHC and target NGS	negative for CD20	2	pos	pos	pos	pos	p.I195T	0.998	WT		WT
#1864	75	available to academic centers only	metastasis/recurrence	controlateral ovary	HGS	3	IIIC	pT3c	treated	PDX#1864	solid tumour	Subcutaneous/IP	Histology and IHC and target NGS	negative for CD20	2	pos	pos	pos	pos	p.V173L	0.988	WT		WT
#1897	67	available to academic centers only	metastasis/recurrence	splenic	HGS	3	III	pT3cNx	treated	PDX#1897	solid tumour	Subcutaneous/IP	Histology and IHC and target NGS	negative for CD20	2	pos	pos	pos	pos	c.990_993+16delTCAGGTACTAAGTCTTGGGA	1	WT		WT
#1961	73	available to academic centers only	primary	ovary	HG endometrioid	3	IIB	pT2b	naive	PDX#1961	solid tumour	Subcutaneous/IP	Histology and IHC and target NGS	negative for CD20	2 (S.C.)	pos	pos	pos	neg	c.920-1G>A	0.986	WT		WT
#1999	56	available to academic centers only	primary	ovary	mucinous	unknown	IA	ypT1aN0	naive	PDX#1999	solid tumour	Subcutaneous/IP	Histology and IHC and target NGS	negative for CD20	1	pos	neg	pos	neg	ND	ND	ND		ND
#2085	66	available to academic centers only	ascites/recurrence	ascites	HGS	unknown	unknown	pT3N0	treated	PDX#2085	ascites	IP	Histology and IHC and target NGS	negative for CD20	2 (S.C.)	pos	pos	pos	pos	p.R273H	0.996	WT		g. p.E1879f; c.5637GAATA>G	0.976
#2407	67	available to academic centers only	ascites/primary	ascites	HGS	3	IIIC	ypT3cN1	naive	PDX#2407	ascites	Subcutaneous/IP	Histology and IHC and target NGS	negative for CD20	2 (S.C.)	pos	pos	pos	pos	p.R273H	0.998	WT		WT
#2540	68	available to academic centers only	primary	ovary	clear cell	2	IC	pT1cN0	naive	PDX#2540	solid tumour	Subcutaneous/IP	Histology and IHC and target NGS	negative for CD20	1	pos	neg	pos	pos	ND	ND	ND		ND
#2547	56	available to academic centers only	primary	ovary	HGS	3	IIIC	ypT3cN0	treated NA-CHT	PDX#2547	solid tumour	Subcutaneous/IP	Histology and IHC and target NGS	negative for CD20	2	pos	pos	pos	pos	p.C176W	0.998	WT		g. p.E1879f; c.5637GAATA>G	0.999
#2699	52	available to academic centers only	primary	ovary	HGS	3	IIIC	pT3cN0	naive	PDX#2699	solid tumour	Subcutaneous	Histology and IHC and target NGS	negative for CD20	1	neg	pos	neg	neg	p.E198*	0.999	WT		WT
#2793	63	available to academic centers only	primary	ovary	HGS	3	IIIC	pT2cN1	naive	PDX#2793	solid tumour	Subcutaneous/IP	Histology and IHC and target NGS	negative for CD20	1	pos	pos	pos	pos	p.G262D	0.998	WT		WT
#2830	63	available to academic centers only	metastasis/primary	omentum	HGS	3	IIIC	ypT3cN1	treated NA-CHT	PDX#2830	solid tumour	Subcutaneous/IP	Histology and IHC and target NGS	negative for CD20	2	pos	pos	ND	neg	c.393-1GA>G	0.998	WT		WT
#2834	59	available to academic centers only	metastasis/primary	peritoneum	HGS	unknown	unknown	ypT3cM1	treated NA-CHT	PDX#2834	solid tumour	Subcutaneous/IP	Histology and IHC and target NGS	negative for CD20	2	pos	pos	pos	pos	p.Y126C	0.984	p.C24f	0.994	WT
#2976	70	available to academic centers only	metastasis/recurrence	gastric	HGS	unknown	unknown	unknown	treated	PDX#2976	solid tumour	Subcutaneous/IP	Histology and IHC and target NGS	negative for CD20	1	pos	pos	pos	pos	ND	ND	ND		ND
#2991	55	available to academic centers only	primary	tubal	HGS	3	unknown	unknown	treated	PDX#2991	solid tumour	Subcutaneous/IP	Histology and IHC and target NGS	negative for CD20	2	pos	neg	pos	neg	ND	ND	ND		ND
#2995	54	available to academic centers only	primary	ovary	LGS	1	unknown	unknown	treated NA-CHT	PDX#2995	solid tumour	Subcutaneous	Histology and IHC and target NGS	negative for CD20	2 (S.C.)	pos	pos	ND	pos	ND	ND	ND		ND
#3213	57	available to academic centers only	metastasis/recurrence	splenic	HG pleiomorphic	3	unknown	unknown	treated	PDX#3213	solid tumour	IP	Histology and IHC and target NGS	negative for CD20	2 (S.C.)	pos	ND	pos	ND	p.K132R	1	p.R1203*	1	WT
#3679	71	available to academic centers only	metastasis/recurrence	peritoneum	HGS	unknown	IV	ypT3cM1	treated	PDX#3679	solid tumour	Subcutaneous	Histology and IHC and target NGS	negative for CD20	1	pos	pos	pos	neg	ND	ND	ND		ND
#3727	39	available to academic centers only	metastasis/recurrence	peritoneum	borderline serous	unknown	IIIB	unknown	treated	PDX#3727	solid tumour	Subcutaneous	Histology and IHC and target NGS	negative for CD20	1	neg	ND	pos	ND	WT		WT		WT
#3915	53	available to academic centers only	primary	ovary	clear cell	3	IIIC	ypT2cN1	treated NA-CHT	PDX#3915	solid tumour	Subcutaneous	Histology and IHC and target NGS	negative for CD20	1	pos	neg	pos	neg	WT		VUS		WT
#3982	54	available to academic centers only	metastasis/recurrence	liver	HGS	3		unknown	treated	PDX#3982	solid tumour	Subcutaneous	Histology and IHC and target NGS	negative for CD20	1	pos	pos	pos	neg	ND	ND	ND		ND
#SAN05	56	available to academic centers only	primary	ovary	HG pleiomorphic	3	IV	pT3c	naive	PDX#SAN05	solid tumour	Subcutaneous/IP	Histology and IHC and target NGS	negative for CD20	3	pos	pos	pos	pos	p.C275Y	1	WT		p.T219f; c.656CTG>G	0.999
#SAN06	76	available to academic centers only	primary	ovary	HGS	3	IIIC	ypT3c	naive	PDX#SAN06	solid tumour	Subcutaneous/IP	Histology and IHC and target NGS	negative for CD20	2	pos	pos	pos	pos	p.Y234C	0.993	WT		VUS
#SAN08	59	available to academic centers only	primary	ovary	HGS	3	IIIC	pT3c	naive	PDX#SAN08	solid tumour	Subcutaneous/IP	Histology and IHC and target NGS	negative for CD20	1	pos	pos	pos	pos	p.S127F	1	VUS		WT
#SAN09	38	available to academic centers only	primary	ovary	HG endometrioid	3	IIIA1	pT3c	naive	PDX#SAN09	solid tumour	Subcutaneous/IP	Histology and IHC and target NGS	negative for CD20	2	pos	neg	pos	pos	p.S127F	1	WT		WT
#SAN12	58	available to academic centers only	primary	ovary	HGS	3	IIIC	pT3cN0	naive	PDX#SAN12	solid tumour	Subcutaneous	Histology and IHC and target NGS	negative for CD20	1	pos	pos	pos	neg	c.97-2A>T	0.994	WT		WT
#SAN20	76	available to academic centers only	primary	ovary	HGS	3	III	ypT3c	treated NA-CHT	PDX#SAN20	solid tumour	Subcutaneous/IP	Histology and IHC and target NGS	negative for CD20	2 (S.C.)	pos	neg	ND	neg	p.R273H	0.923	VUS		WT
#SAN21	67	available to academic centers only	primary	ovary	HGS	3	III	pT3c	naive	PDX#SAN21	solid tumour	Subcutaneous/IP	Histology and IHC and target NGS	negative for CD20	2 (S.C.)	pos	pos	pos	pos	p.Q167*	0.982	WT		WT
#SAN24	70	available to academic centers only	pleural effusion/recurrence	pleural effusion	unknown	unknown		unknown	treated NA-CHT	PDX#SAN24	solid tumour	IP	Histology and IHC and target NGS	negative for CD20	1	pos	pos	ND	pos	p.R174S	0.996	WT		WT
#SAN25	57	available to academic centers only	metastasis/primary	omentum	HGS	3	III	pT3c	naive	PDX#SAN25	solid tumour	Subcutaneous/IP	Histology and IHC and target NGS	negative for CD20	2 (S.C.)	pos	pos	pos	pos	p.V173L	0.988	VUS		WT
#SAN31	73	available to academic centers only	metastasis/recurrence	omentum	undifferentiated	unknown	unknown	unknown	treated NA-CHT	PDX#SAN31	solid tumour	Subcutaneous	Histology and IHC and target NGS	negative for CD20	2 (S.C.)	pos	pos	ND	pos	WT		VUS		WT
#SAN37	57	available to academic centers only	primary	ovary	HG endometrioid	3	unknown	>pT3c (TX)	naive	PDX#SAN37	solid tumour	Subcutaneous/IP	Histology and IHC and target NGS	negative for CD20	1	pos	pos	pos	neg	c.1163_1170delAAGGGCCT	1	WT		WT
#SAN40	75	available to academic centers only	metastasis/primary	omentum	HGS	3	III	pT3c	naive	PDX#SAN40	solid tumour	Subcutaneous/IP	Histology and IHC and target NGS	negative for CD20	1	pos	pos	pos	pos	p.I195T	0.962	WT		WT
#SAN44	53	available to academic centers only	metastasis/primary	omentum	undifferentiated	3	III	pT3b	naive	PDX#SAN44	solid tumour	Subcutaneous/IP	Histology and IHC and target NGS	negative for CD20	1	pos	pos	pos	neg	c.393-1GA>G	0.993	WT		VUS
#SAN46	62	available to academic centers only	primary	ovary	mucinous	2	unknown	unknown	naive	PDX#SAN46	solid tumour	Subcutaneous/IP	Histology and IHC and target NGS	negative for CD20	1	pos	neg	pos	pos	ND	ND	ND		ND
#SAN47	69	available to academic centers only	primary	ovary	clear cell	3	unknown	unknown	naive	PDX#SAN47	solid tumour	Subcutaneous	Histology and IHC and target NGS	negative for CD20	1	pos	neg	pos	pos	ND	ND	ND		ND
#SAN60	78	available to academic centers only	primary	ovary	clear cell	3	IIIC	unknown	naive	PDX#SAN60	solid tumour	Subcutaneous	Histology and IHC and target NGS	negative for CD20	1	pos	ND	pos	ND	ND	ND	ND		ND
*IHC: immunohistochemistry; ND: not done
