# Supplementary material for: PIK3R1W624R Is an Actionable Mutation in High Grade Serous Ovarian Carcinoma
Source: Cells. 2020 Feb 14;9(2):442. doi: 10.3390/cells9020442 (PMC7072782; doi:10.3390/cells9020442)
Supplement: Supplementary file 1 [file cells-09-00442-s001.zip › cells-650255-supplementary material updated with respect to the uploaded /DAmbrosio_Table S5.xlsx]

## Sheet: Foglio1
PRIMER	SEQUENCE 5'-3'	SIZE	PCR CONDITIONS
TP53 EX4 F	ATGCTGTCCCCGGACGAT	170 bp	95°C 3 min
			95°C 30 sec
			58°C 30 sec	30 Cycles
TP53 EX4 R	(BIO)TGGGAAGGGACAGAAGATGAC		72°C 45 sec
			72°C 3 min
SEQ TP53 EX 4	CAGAGGCTGCTCCCC
PRIMER	SEQUENCE 5'-3'	SIZE	PCR CONDITIONS
TP53 EX5 F	GGCCATCTACAAGCAGTCACA	90 bp	95°C 3 min
			95°C 30 sec
			58°C 30 sec	30 Cycles
TP53 EX5 R	(BIO)AGCTGCTCACCATCGCTATCT		72°C 45 sec
			72°C 3 min
TP53 EX5 SEQ	GCACATGACGGAGGTT
PRIMER	SEQUENCE 5'-3'	SIZE	PCR CONDITIONS
TP53 EX7 F	(BIOCTCTGACTGTACCACCATCCACTA	115 bp	95°C 3 min
			95°C 30 sec
			60°C 30 sec	30 Cycles
TP53 EX7 R	GGCTCCTGACCTGGACTCTT		72°C 45 sec
			72°C 3 min
TP53 EX7 R	GGTTCATGCCGCCCA
PRIMER	SEQUENCE 5'-3'	SIZE	PCR CONDITIONS
PIK3R1 F	CTGGTGGAAGATGATGAAGATTTG	121 bp	95°C 3 min
			95°C 30 sec
			60°C 30 sec	30 Cycles
PIK3R1 F	(BIO)GGACAAGAAAAGTGCAATCTCG		72°C 45 sec
			72°C 3 min
PIK3R1 SEQ	CCCATCATGATGAGAAG
