# Supplementary material for: PIK3R1W624R Is an Actionable Mutation in High Grade Serous Ovarian Carcinoma
Source: Cells. 2020 Feb 14;9(2):442. doi: 10.3390/cells9020442 (PMC7072782; doi:10.3390/cells9020442)
Supplement: Supplementary file 1 [file cells-09-00442-s001.zip › cells-650255-supplementary material updated with respect to the uploaded /DAmbrosio_Table S2.xlsx]

## Sheet: Sheet1
PROFILING Patient no. PDX line	Age at diagnosis	Disease status at sampling	Treatment status at sampling	FIGO stage	surgery	pTNM	grading	Baseline CA125 (at diagnosis)	tumor residue	1st line chemotherapy	response to 1st line treatment	best response after 1st line treatment	First relapse after	no. of total chemotherapy lines	no. of platinum-based lines	other lines	current disease status
475	75	primary	naive	IIIC	ID&	ypT3c	3	unknown	≥1 cm	carboplatin	resistant	SD	6 months	2	2	carboplatin + PLD$	deceased
2407	67	primary	naive	IIIC	ID&	ypT3c N1§	3	1300	≥1 cm	carboplatin + paclitaxel	resistant	PR	4 months	2	2	carboplatin + PLD$	deceased
2547	56	primary	naive	IIIC	ID&	ypT3cN0§	3	1382	0	carboplatin + paclitaxel	sensitive	CR	0	1	1	0	alive, no evidence of disease
2699	52	primary	naive	IIIC	upfront	pT3cN0	3	1571.8	≥1 cm	carboplatin + paclitaxel	resistant	SD	5 months	2	1	cyclophosphamide	deceased
2793	63	primary	naive	IIIC	upfront	pT2cN1	3	88	0	carboplatin + cyclophosphamide	resistant	PR	5 months	2	1	trabectedin, PLD$	deceased
SAN05	56	primary	naive	IV	upfront	pT3c	3	468	0	Carboplatin + Cyclophosphamide	partially sensitive	PR	11 months	3	2	etoposide	deceased
SAN06	76	primary	naive	IIIC	ID&	ypT3c§	3	448	0	carboplatin + paclitaxel + trebananib	resistant	PD	5 months	4	1	3 cycles PLD$ + trabectedin	deceased
SAN08	59	primary	naive	IIIC	upfront	pT3c	3	943	0	carboplatin + paclitaxel	partially sentitive	PR	10 months	8	2	carboplatin-PLD$, carboplatin-paclitaxel, cisplatin, trabectedin, topotecan, etoposide	alive with disease
SAN09	38	primary	naive	IIIA1	upfront	pT3c	3	641	0	lost at follow-up	Unknown	Unknown	Unknown	Unknown	Unknown	Unknown	Unknown
SAN12	58	primary	naive	IIIC	upfront	pT3cN0	3	1127	0	carboplatin + paclitaxel	resistant	PD	4 months	lost at follow-up	Unknown	Unknown	deceased
SAN21	67	primary	naive	IIIC	upfront	pT3c	3	1988	≥1 cm	carboplatin + paclitaxel	resistant	PD	4 months	2	1	PLD$ + trabectedin	deceased
SAN37	57	primary	naive	IIIB	upfront	>pT3c (Tx)	3	>10,000	≥1 cm	carboplatin + paclitaxel + bevacizumab	resistant	PD	6 months	3	1	2 cycles PLD$	deceased
*immunophenotype: cytokeratin-7 pos, vimentin neg, WT1 neg/pos, p53 pos, p16 pos, ER pos 60%, PR pos 80%, PLAP pos, but beta-hCG neg and inhibin neg.
&Interval Debulking surgery		§TNM staging was assessed after surgery after NACTH while the sample implanted has been collected at diagnostic laparoscopy									$Pegylated Lyposomal Doxorubicin
