# Supplementary material for: PIK3R1W624R Is an Actionable Mutation in High Grade Serous Ovarian Carcinoma
Source: Cells. 2020 Feb 14;9(2):442. doi: 10.3390/cells9020442 (PMC7072782; doi:10.3390/cells9020442)
Supplement: Supplementary file 1 [file cells-09-00442-s001.zip › cells-650255-supplementary material updated with respect to the uploaded /DAmbrosio_Table S3.xlsx]

## Sheet: Supplementary Table 3A
		PDX#line																cBioPortal
SYMBOL	chr	475	2407	2547	2699	2793	SAN05	SAN06	SAN08	SAN09	SAN12	SAN21	SAN37					SYMBOL	no. of tumors with AMPLFICATION	no. of tumors with LOH/DELETION	frequency (%) in 563 tum
SKI	1	3	5	3	3	3	3	3	3	3	2	2	2		CNV			SKI	6	0	1.06572
TNFRSF14	1	3	5	3	3	3	3	3	3	3	1	6	6			= 1		TNFRSF14	5	1	1.06572
PRDM16	1	3	5	5	5	5	5	5	3	3	3	3	3			= 2		PRDM16	3	1	0.71048
MTOR	1	2	2	2	3	2	2	2	3	3	3	3	3			from 3 to 5		MTOR	6	1	1.24334
LCK	1	4	3	3	3	4	2	2	2	2	2	4	4			from 6 to 8		LCK	15	0	2.6643
THRAP3	1	2	4	4	3	3	2	2	2	2	2	2	2					THRAP3	34	0	6.03908
CSF3R	1	2	5	5	3	3	2	2	2	2	2	4	4					CSF3R	31	0	5.50622
BCL10	1	5	4	4	8	5	8	8	8	8	8	8	8					BCL10	3	2	0.888099
RPL5	1	6	4	4	4	3	6	6	6	6	6	6	6					RPL5	6	0	1.06572
FAM46C	1	4	4	4	4	4	5	5	5	5	5	3	3					FAM46C	11	0	1.95382
MUC1	1	3	6	6	6	6	3	3	6	6	6	6	5					MUC1	31	0	5.50622
LMNA	1	2	2	2	2	2	2	2	2	2	2	2	5					LMNA	33	0	5.86146
FCRL4	1	6	6	6	6	6	6	6	6	6	6	6	4					FCRL4	18	0	3.19716
H3F3A	1	3	1	1	3	3	3	3	3	3	3	5	2					H3F3A	15	0	2.6643
AKT3	1	2	2	2	2	2	2	2	2	2	2	4	2					AKT3	20	1	3.73002
EML4	2	4	3	3	5	4	4	4	4	4	4	3	3					EML4	9	0	1.59858
BCL11A	2	2	2	2	2	2	2	2	4	4	4	4	4					BCL11A	11	0	1.95382
REL	2	4	4	4	3	5	5	5	5	5	3	3	3					REL	9	0	1.59858
XPO1	2	4	3	3	3	5	2	2	5	5	3	4	4					XPO1	10	1	1.95382
TMEM127	2	4	2	2	2	2	4	3	2	3	3	3	3					TMEM127	6	0	1.06572
RANBP2	2	4	2	2	2	2	2	2	2	2	3	2	2					RANBP2	1	0	0.17762
CXCR4	2	5	3	3	3	5	3	3	3	3	3	3	3					CXCR4	5	1	1.06572
NFE2L2	2	2	4	2	2	2	2	2	2	2	2	2	2					NFE2L2	19	0	3.37478
ITGAV	2	6	5	5	5	5	5	5	5	5	5	2	2					ITGAV	15	0	2.6643
COL3A1	2	4	4	4	4	4	4	4	4	4	4	1	2					COL3A1	19	0	3.37478
PMS1	2	3	4	4	4	3	3	3	3	3	3	3	2					PMS1	18	0	3.19716
SF3B1	2	6	3	3	3	3	5	5	5	3	3	2	2					SF3B1	13	0	2.30906
CASP8	2	4	4	4	4	3	4	4	4	4	4	2	2					CASP8	12	0	2.13144
FEV	2	3	3	3	3	3	3	3	5	5	5	5	5					FEV	6	0	1.06572
ACKR3	2	1	3	1	1	1	1	1	1	1	1	2	2					ACKR3	8	0	1.42096
CTNNB1	3	3	3	3	6	3	5	5	5	5	5	5	5					CTNNB1	2	2	0.71048
SETD2	3	3	4	4	4	4	4	4	4	4	4	5	5					SETD2	4	3	1.24334
NCKIPSD	3	3	4	4	6	6	6	6	6	6	6	5	5					NCKIPSD	5	2	1.24334
RHOA	3	3	3	3	8	8	8	4	4	4	4	5	5					RHOA	3	3	1.06572
BAP1	3	3	4	4	8	8	8	8	6	6	6	6	6					BAP1	5	2	1.24334
MITF	3	2	2	2	2	5	2	2	2	2	2	2	2					MITF	4	1	0.888099
FOXP1	3	2	5	5	5	5	2	2	2	2	2	2	2					FOXP1	8	1	1.59858
CBLB	3	4	3	3	3	3	3	3	3	3	3	5	5					CBLB	13	0	2.30906
POLQ	3	2	5	2	2	2	2	2	2	2	2	5	5					POLQ	6	0	1.06572
GATA2	3	4	5	2	2	4	2	2	2	2	2	5	5					GATA2	10	0	1.7762
RPN1	3	4	5	2	2	4	2	2	2	2	2	5	5					RPN1	9	0	1.59858
CNBP	3	3	5	5	5	3	2	2	2	2	2	5	5					CNBP	9	0	1.59858
STAG1	3	5	3	2	2	4	2	2	2	2	2	5	5					STAG1	22	2	4.26288
ATR	3	5	4	4	4	4	1	1	1	3	3	6	6					ATR	22	0	3.90764
MECOM	3	5	3	3	3	2	2	2	2	2	2	4	4					MECOM	121	0	21.492
PIK3CA	3	3	3	3	3	3	3	3	3	5	5	6	6					PIK3CA	88	0	15.6306
SOX2	3	3	4	4	4	4	3	3	4	2	2	2	2					SOX2	81	0	14.3872
EIF4A2	3	1	2	2	1	1	5	6	6	6	6	6	6					EIF4A2	70	0	12.4334
BCL6	3	2	2	2	2	2	5	4	4	4	4	5	5					BCL6	67	1	12.0782
TP63	3	5	2	5	5	5	5	5	5	5	5	7	7					TP63	67	2	12.2558
MB21D2	3	5	3	5	5	4	3	3	3	3	3	2	2					MB21D2	67	1	12.0782
FGFR3	4	3	4	6	8	6	5	5	7	7	7	7	7					FGFR3	17	1	3.19716
WHSC1	4	3	4	6	6	6	5	5	2	3	3	3	4					WHSC1	17	1	3.19716
SLC34A2	4	5	5	5	5	5	5	5	5	5	5	2	2					SLC34A2	3	0	0.53286
TEC	4	4	2	2	2	4	2	2	2	2	2	2	2					TEC	6	1	1.24334
KDR	4	5	5	5	5	5	7	7	7	7	7	7	4					KDR	7	0	1.24334
PTPN13	4	5	4	4	4	5	4	4	4	4	4	1	1					PTPN13	1	4	0.888099
AFF1	4	5	4	4	4	5	4	4	4	4	4	1	1					AFF1	3	3	1.06572
FBXW7	4	4	2	2	2	4	2	2	2	2	2	2	2					FBXW7	3	3	1.06572
CASP3	4	6	2	2	2	6	6	6	6	6	6	6	6					CASP3	2	7	1.59858
SDHA	5	5	6	6	5	5	5	5	6	6	6	6	6					SDHA	28	0	4.97336
TERT	5	5	6	6	6	5	5	5	8	7	7	7	6					TERT	34	0	6.03908
CDH10	5	3	6	4	4	4	3	3	8	8	8	2	5					CDH10	13	0	2.30906
IL7R	5	4	4	3	4	4	4	4	7	6	6	6	6					IL7R	17	0	3.01954
IL6ST	5	3	5	5	5	5	5	5	5	5	5	4	4					IL6ST	1	13	2.48668
MAP3K1	5	5	4	4	3	3	6	6	6	6	6	1	1					MAP3K1	0	18	3.19716
APC	5	4	4	4	4	4	4	4	4	6	2	2	4					APC	2	5	1.24334
ACSL6	5	6	6	6	6	6	6	6	6	6	6	1	1					ACSL6	3	1	0.71048
CSF1R	5	5	4	5	5	5	5	5	5	5	5	2	4					CSF1R	3	0	0.53286
PDGFRB	5	5	4	5	5	5	5	5	5	5	5	2	4					PDGFRB	4	0	0.71048
CD74	5	4	4	4	4	4	4	4	4	4	4	2	4					CD74	4	0	0.71048
FGFR4	5	3	3	3	3	3	5	5	7	6	6	6	4					FGFR4	5	2	1.24334
NSD1	5	3	3	3	6	6	5	5	7	7	7	7	4					NSD1	7	3	1.7762
IRF4	6	2	5	5	5	5	2	2	2	2	4	3	3					IRF4	15	2	3.01954
HLA-A	6	3	3	3	3	3	4	4	3	3	4	4	4					HLA-A	14	0	2.48668
POU5F1	6	3	3	3	3	3	2	2	2	2	2	4	4					POU5F1	11	0	1.95382
DAXX	6	2	6	6	6	2	2	2	3	4	4	4	2					DAXX	7	1	1.42096
HMGA1	6	2	6	6	6	2	2	2	2	2	2	4	4					HMGA1	8	1	1.59858
FANCE	6	3	4	6	6	3	2	2	2	2	2	4	4					FANCE	12	0	2.13144
SRSF3	6	2	6	6	3	2	2	3	3	3	3	4	4					SRSF3	13	0	2.30906
CDKN1A	6	2	6	6	3	2	2	2	2	2	4	4	4					CDKN1A	14	0	2.48668
PIM1	6	2	6	6	3	2	3	3	3	3	3	4	4					PIM1	19	0	3.37478
TFEB	6	5	3	3	3	3	3	3	3	3	3	4	4					TFEB	17	1	3.19716
BMP5	6	3	1	1	2	3	2	2	2	2	2	4	4					BMP5	6	1	1.24334
CCNC	6	2	3	3	3	2	3	3	3	3	3	5	5					CCNC	11	3	2.48668
RSPO3	6	2	6	6	6	2	3	3	2	2	2	5	5					RSPO3	3	1	0.71048
PTPRK	6	2	6	6	6	2	3	3	3	3	3	5	5					PTPRK	3	2	0.888099
PMS2	7	2	2	2	2	2	2	2	2	2	4	4	5					PMS2	3	6	1.59858
ZNF479	7	2	3	2	2	2	2	2	3	3	3	6	6					ZNF479	1	0	0.17762
SBDS	7	4	1	1	1	4	4	4	3	3	3	4	4					SBDS	9	1	1.7762
GRM3	7	6	1	1	1	6	1	1	3	4	4	4	4					GRM3	7	1	1.42096
AKAP9	7	1	1	1	1	1	1	1	1	1	1	1	4					AKAP9	11	1	2.13144
CDK6	7	1	1	1	1	1	1	1	1	1	1	1	4					CDK6	9	1	1.7762
TRRAP	7	2	3	3	1	3	2	2	3	4	4	4	4					TRRAP	10	0	1.7762
FAM131B	7	2	4	2	2	2	2	2	2	2	2	4	4					FAM131B	22	1	4.08526
KMT2C	7	3	2	2	2	3	3	3	3	2	2	5	5					KMT2C	27	2	5.15098
MNX1	7	5	2	1	2	2	6	3	1	1	1	1	5					MNX1	26	2	4.97336
PCM1	8	3	7	7	7	2	3	3	3	3	3	3	6					PCM1	1	9	1.7762
PREX2	8	3	3	3	3	3	5	5	3	3	3	3	3					PREX2	23	0	4.08526
HEY1	8	3	1	1	1	1	1	1	1	1	1	1	1					HEY1	6	0	1.06572
NBN	8	2	3	3	3	3	5	5	4	4	4	5	5					NBN	12	3	2.6643
RUNX1T1	8	2	6	6	6	5	2	3	3	3	3	3	3					RUNX1T1	9	1	1.7762
UBR5	8	2	3	3	3	3	3	6	2	2	6	4	5					UBR5	40	0	7.1048
FAM135B	8	3	3	3	3	3	3	4	4	4	4	4	4					FAM135B	115	1	20.6039
RECQL4	8	4	3	3	3	2	4	6	4	4	4	4	4					RECQL4	129	1	23.0906
JAK2	9	6	6	6	6	6	2	4	4	4	4	4	4					JAK2	9	4	2.30906
MLLT3	9	4	4	4	4	4	4	4	1	1	2	2	2					MLLT3	1	4	0.888099
FANCC	9	3	4	3	3	3	3	3	2	5	5	5	2					FANCC	2	4	1.06572
NR4A3	9	4	6	5	5	4	5	5	5	4	4	4	4					NR4A3	2	5	1.24334
TAL2	9	2	2	2	5	5	3	3	3	3	3	3	3					TAL2	1	2	0.53286
TNC	9	2	4	4	4	4	4	4	4	4	4	3	3					TNC	0	2	0.35524
CNTRL	9	2	4	4	4	4	2	2	2	2	2	3	3					CNTRL	3	3	1.06572
PPP6C	9	2	4	4	4	3	2	2	2	2	2	2	2					PPP6C	1	1	0.35524
SET	9	3	3	3	3	3	4	4	4	4	4	2	2					SET	3	0	0.53286
FNBP1	9	6	6	6	6	6	3	3	3	3	3	3	3					FNBP1	1	2	0.53286
ABL1	9	6	6	6	6	6	2	2	2	2	2	2	2					ABL1	2	3	0.888099
NUP214	9	6	6	6	6	6	3	3	2	2	2	2	2					NUP214	1	3	0.71048
TSC1	9	4	4	4	4	4	3	3	3	3	3	3	2					TSC1	1	6	1.24334
RALGDS	9	6	6	6	6	6	6	6	3	3	3	3	2					RALGDS	1	2	0.53286
BRD3	9	6	6	6	6	6	6	6	3	3	3	3	2					BRD3	1	2	0.53286
NOTCH1	9	6	6	6	6	6	6	6	3	3	3	4	4					NOTCH1	8	2	1.7762
GATA3	10	4	1	1	1	1	1	1	1	1	1	3	3					GATA3	14	1	2.6643
MLLT10	10	3	3	3	3	3	4	4	4	4	4	4	6					MLLT10	6	0	1.06572
ZEB1	10	2	2	2	2	2	2	4	4	4	4	4	4					ZEB1	8	0	1.42096
KIF5B	10	2	2	2	2	2	3	3	4	4	4	4	4					KIF5B	10	0	1.7762
CCDC6	10	4	1	1	1	1	5	5	5	5	2	2	2					CCDC6	8	2	1.7762
TET1	10	4	2	2	2	5	5	4	4	4	4	6	6					TET1	2	3	0.888099
PRF1	10	2	2	2	2	2	2	2	2	2	2	6	6					PRF1	5	2	1.24334
KAT6B	10	3	3	3	3	3	2	5	5	1	1	5	5					KAT6B	14	2	2.84192
NUTM2B	10	4	2	2	2	4	4	4	4	4	4	4	4					NUTM2B	0	0	0
PTEN	10	6	5	2	1	1	1	1	2	2	2	4	4					PTEN	4	30	6.03908
FAS	10	6	5	3	3	3	3	3	2	3	3	3	3					FAS	1	8	1.59858
CPEB3	10	5	5	5	5	5	5	5	2	3	3	6	6					CPEB3	2	0	0.35524
CYP2C8	10	4	5	4	4	4	2	2	4	4	4	6	6					CYP2C8	3	0	0.53286
NT5C2	10	3	4	4	2	2	2	2	2	2	2	4	4					NT5C2	0	1	0.17762
HRAS	11	4	3	5	6	6	6	6	6	6	6	3	3					HRAS	3	3	1.06572
CARS	11	4	3	3	3	2	3	3	3	3	2	2	3					CARS	0	3	0.53286
NUP98	11	4	6	6	6	2	6	3	3	3	3	3	3					NUP98	1	2	0.53286
MYOD1	11	4	4	4	4	4	4	3	3	3	3	2	2					MYOD1	2	0	0.35524
FANCF	11	2	5	5	5	2	5	5	5	5	5	3	3					FANCF	3	0	0.53286
WT1	11	2	4	4	4	2	4	4	4	4	3	1	3					WT1	16	0	2.84192
LMO2	11	4	4	4	4	4	4	4	4	4	4	1	4					LMO2	13	1	2.48668
PICALM	11	4	4	4	4	4	4	4	4	4	4	2	2					PICALM	25	2	4.79574
EED	11	4	4	5	5	5	5	5	5	5	4	4	4					EED	26	3	5.15098
BIRC3	11	1	1	1	1	1	1	1	1	1	5	2	2					BIRC3	23	1	4.26288
PAFAH1B2	11	6	2	2	2	2	2	2	2	2	4	1	1					PAFAH1B2	8	3	1.95382
KMT2A	11	6	2	2	2	2	2	2	2	2	4	4	4					KMT2A	10	2	2.13144
DDX6	11	6	2	2	2	2	2	2	2	2	4	4	4					DDX6	11	2	2.30906
BCL9L	11	6	2	2	2	2	2	2	2	2	4	4	4					BCL9L	10	2	2.13144
FOXR1	11	6	2	2	2	2	2	2	2	2	4	4	4					FOXR1	8	2	1.7762
CBL	11	6	2	2	2	2	2	2	2	2	4	4	4					CBL	7	2	1.59858
ARHGEF12	11	2	2	2	2	2	2	2	2	2	4	4	2					ARHGEF12	8	2	1.7762
KDM5A	12	3	1	3	3	4	3	3	3	3	3	4	4					KDM5A	30	0	5.3286
ERC1	12	5	5	5	5	5	5	5	5	5	5	5	3					ERC1	32	1	5.86146
ETNK1	12	3	2	2	3	3	3	3	2	2	2	5	5					ETNK1	31	0	5.50622
PPFIBP1	12	3	3	3	3	3	4	4	4	2	2	2	2					PPFIBP1	38	0	6.74956
WIF1	12	8	5	5	5	5	1	1	1	1	1	4	4					WIF1	11	0	1.95382
MDM2	12	2	6	6	2	2	2	2	2	2	2	6	6					MDM2	20	0	3.5524
ALDH2	12	4	4	2	2	2	2	2	2	2	2	2	2					ALDH2	3	0	0.53286
PTPN11	12	4	4	2	6	6	6	6	6	6	6	4	3					PTPN11	5	0	0.888099
SETD1B	12	5	4	3	3	3	3	3	3	3	4	4	2					SETD1B	7	0	1.24334
BCL7A	12	5	4	3	3	3	3	3	3	3	4	3	2					BCL7A	4	0	0.71048
POLE	12	2	2	2	2	2	2	2	2	2	2	6	6					POLE	7	1	1.42096
LCP1	13	2	6	6	6	6	2	2	2	2	2	2	2					LCP1	2	8	1.7762
CYSLTR2	13	5	5	5	5	5	5	5	5	2	2	2	2					CYSLTR2	0	14	2.48668
CCNB1IP1	14	2	2	2	2	2	1	1	1	1	1	5	2					CCNB1IP1	18	2	3.5524
KTN1	14	5	5	5	5	5	5	2	2	3	3	2	2					KTN1	0	1	0.17762
SIX1	14	2	4	4	4	4	2	2	2	2	2	1	4					SIX1	1	3	0.71048
TSHR	14	5	5	5	5	5	3	3	3	3	3	3	2					TSHR	8	0	1.42096
TRIP11	14	5	3	3	3	3	3	3	3	2	2	3	3					TRIP11	9	1	1.7762
BCL11B	14	6	6	6	6	6	6	6	2	2	2	2	4					BCL11B	10	1	1.95382
HSP90AA1	14	2	4	4	3	2	3	5	5	1	1	3	3					HSP90AA1	14	0	2.48668
AKT1	14	4	3	3	4	4	4	4	4	4	4	2	3					AKT1	14	0	2.48668
BUB1B	15	6	6	6	6	6	6	5	5	5	5	2	2					BUB1B	1	9	1.7762
KNSTRN	15	6	6	6	6	6	6	5	5	5	5	3	3					KNSTRN	0	9	1.59858
CASC5	15	6	6	6	6	6	6	5	5	5	5	3	3					CASC5	0	9	1.59858
B2M	15	6	3	3	3	3	2	4	4	4	4	5	5					B2M	2	7	1.59858
MYO5A	15	6	4	4	4	4	1	1	1	1	1	1	1					MYO5A	2	4	1.06572
POLG	15	5	3	5	5	5	5	5	5	5	5	1	1					POLG	7	3	1.7762
AXIN1	16	4	1	5	5	5	4	4	4	4	3	6	6					AXIN1	4	1	0.888099
NTHL1	16	1	4	3	1	1	1	1	4	4	2	2	2					NTHL1	4	1	0.888099
TSC2	16	1	4	3	1	1	1	1	2	4	2	2	2					TSC2	4	1	0.888099
CREBBP	16	2	2	2	2	2	2	2	2	2	2	6	6					CREBBP	3	12	2.6643
GRIN2A	16	4	4	4	4	4	3	3	3	3	3	3	3					GRIN2A	6	2	1.42096
RMI2	16	6	2	2	2	6	6	6	6	6	6	6	2					RMI2	8	1	1.59858
SOCS1	16	6	2	2	2	6	6	6	6	6	6	6	2					SOCS1	9	1	1.7762
TNFRSF17	16	4	3	2	1	4	4	4	2	2	2	2	2					TNFRSF17	8	2	1.7762
ERCC4	16	5	4	4	4	5	6	6	6	6	6	4	2					ERCC4	7	0	1.24334
PALB2	16	4	2	5	5	5	5	3	3	3	4	4	4					PALB2	2	1	0.53286
FUS	16	5	5	5	5	7	5	3	2	7	2	4	4					FUS	4	1	0.888099
CYLD	16	6	6	6	6	6	2	2	2	2	2	2	2					CYLD	0	2	0.35524
USP6	17	3	6	6	6	3	6	6	6	6	6	4	4					USP6	2	0	0.35524
RABEP1	17	3	6	6	6	3	6	6	6	6	6	5	5					RABEP1	2	0	0.35524
NCOR1	17	3	5	5	5	5	3	3	3	3	3	3	3					NCOR1	1	7	1.42096
FLCN	17	3	4	4	4	4	2	2	2	2	2	4	4					FLCN	0	7	1.24334
TAF15	17	2	4	4	4	4	2	2	2	3	3	6	2					TAF15	0	3	0.53286
MLLT6	17	3	5	5	5	5	5	5	5	5	5	6	6					MLLT6	5	1	1.06572
LASP1	17	3	5	5	5	5	5	5	5	5	5	6	6					LASP1	5	1	1.06572
CDK12	17	3	4	4	4	4	4	4	1	1	1	6	1					CDK12	7	2	1.59858
ERBB2	17	3	4	4	4	4	4	4	4	4	4	6	1					ERBB2	11	0	1.95382
RARA	17	3	5	5	5	5	4	4	4	4	4	6	1					RARA	3	2	0.888099
CCR7	17	3	5	5	5	5	4	4	4	4	4	6	1					CCR7	3	2	0.888099
SMARCE1	17	3	5	5	5	5	4	4	4	4	4	6	1					SMARCE1	3	3	1.06572
STAT5B	17	3	5	5	5	5	4	4	4	4	4	6	5					STAT5B	0	2	0.35524
STAT3	17	3	5	5	5	5	4	4	4	4	4	6	5					STAT3	0	2	0.35524
SPOP	17	2	2	2	5	2	5	5	5	5	5	3	3					SPOP	9	1	1.7762
KAT7	17	2	5	5	5	2	5	5	5	5	5	3	3					KAT7	9	0	1.59858
COL1A1	17	2	2	2	5	2	5	5	5	5	5	3	3					COL1A1	10	0	1.7762
HLF	17	4	2	2	2	2	4	4	4	4	4	4	4					HLF	3	2	0.888099
BRIP1	17	6	6	6	6	6	6	6	6	6	4	4	4					BRIP1	7	1	1.42096
CD79B	17	2	6	3	2	2	2	2	2	2	2	4	4					CD79B	6	0	1.06572
DDX5	17	1	6	3	3	3	3	3	3	3	3	3	3					DDX5	6	0	1.06572
AXIN2	17	1	6	3	3	3	3	3	3	3	3	3	3					AXIN2	5	2	1.24334
ASPSCR1	17	4	4	6	5	5	4	4	4	6	6	6	6					ASPSCR1	16	0	2.84192
ZNF521	18	4	5	5	4	4	4	4	4	4	4	6	6					ZNF521	19	1	3.5524
SS18	18	7	5	5	5	7	7	7	3	5	5	6	1					SS18	18	1	3.37478
SETBP1	18	2	4	4	4	4	4	4	4	4	4	5	5					SETBP1	8	3	1.95382
SMAD2	18	2	4	4	3	3	2	2	2	2	2	4	4					SMAD2	7	4	1.95382
DCC	18	4	6	6	4	4	4	4	4	4	4	5	5					DCC	6	6	2.13144
MALT1	18	3	1	1	1	1	1	1	1	1	1	4	4					MALT1	4	3	1.24334
BCL2	18	3	4	4	4	4	4	4	4	4	4	4	1					BCL2	5	4	1.59858
KDSR	18	3	4	4	4	4	4	4	4	4	4	4	1					KDSR	5	4	1.59858
FSTL3	19	3	4	3	2	2	3	4	4	4	3	5	5					FSTL3	1	9	1.7762
STK11	19	2	6	3	2	2	2	4	4	4	3	5	5					STK11	1	8	1.59858
TCF3	19	3	6	3	2	2	3	4	4	4	4	5	5					TCF3	1	9	1.7762
SH3GL1	19	2	2	4	4	4	3	3	3	3	3	3	3					SH3GL1	1	4	0.888099
MLLT1	19	2	2	2	2	2	6	6	6	6	6	6	6					MLLT1	3	1	0.71048
VAV1	19	2	2	2	2	2	6	6	6	6	6	6	6					VAV1	6	1	1.24334
CD209	19	2	4	4	4	2	2	2	2	2	2	6	6					CD209	10	2	2.13144
MUC16	19	4	4	4	4	4	4	4	2	2	2	5	4					MUC16	26	3	5.15098
KEAP1	19	4	2	2	3	4	4	4	4	4	4	4	4					KEAP1	42	1	7.63766
DNM2	19	3	2	2	2	2	2	2	3	3	3	4	5					DNM2	44	1	7.9929
SMARCA4	19	6	4	4	3	6	6	6	6	6	6	4	4					SMARCA4	39	2	7.28242
CALR	19	6	5	5	6	6	6	6	3	5	5	5	8					CALR	51	0	9.05861
DNAJB1	19	6	6	6	6	6	4	4	4	4	4	4	4					DNAJB1	52	0	9.23623
BRD4	19	2	2	2	2	2	7	7	7	7	7	7	7					BRD4	57	2	10.4796
ELL	19	6	3	3	3	3	3	3	3	3	3	3	2					ELL	24	1	4.4405
CRTC1	19	6	1	1	1	2	4	4	3	4	4	3	3					CRTC1	26	1	4.79574
ZNF429	19	3	3	4	4	4	5	3	3	3	3	3	3					ZNF429	27	1	4.97336
CEBPA	19	3	6	6	3	3	4	4	3	3	3	5	5					CEBPA	40	0	7.1048
BCL2L12	19	3	6	6	6	3	5	5	5	5	5	5	5					BCL2L12	3	1	0.71048
POLD1	19	3	6	6	6	3	5	5	5	5	5	5	5					POLD1	2	0	0.35524
KLK2	19	3	6	6	6	3	5	5	5	5	5	5	5					KLK2	2	0	0.35524
PPP2R1A	19	2	6	6	6	3	5	5	2	2	5	5	5					PPP2R1A	5	1	1.06572
ZNF331	19	2	6	6	6	2	4	4	4	4	2	2	2					ZNF331	7	1	1.42096
TFPT	19	3	6	6	6	2	2	2	2	2	2	2	2					TFPT	8	0	1.42096
CNOT3	19	3	6	6	6	2	2	2	2	2	2	2	2					CNOT3	9	0	1.59858
CRNKL1	20	2	4	4	1	2	1	1	3	3	3	3	3					CRNKL1	5	0	0.888099
ASXL1	20	5	4	4	4	3	3	3	2	2	5	5	5					ASXL1	21	0	3.73002
SDC4	20	6	4	4	4	4	4	4	3	3	4	4	4					SDC4	11	0	1.95382
SS18L1	20	5	6	2	2	2	5	3	3	3	3	6	6					SS18L1	33	0	5.86146
TMPRSS2	21	3	5	5	5	5	5	5	5	5	5	5	5					TMPRSS2	1	1	0.35524
CLTCL1	22	5	2	2	2	1	3	3	3	3	3	3	2					CLTCL1	5	2	1.24334
LZTR1	22	1	2	1	1	1	1	1	1	1	1	4	2					LZTR1	12	1	2.30906
MAPK1	22	1	2	2	1	1	1	1	1	1	3	4	4					MAPK1	12	3	2.6643
BCR	22	1	5	5	1	1	1	1	1	1	2	2	2					BCR	4	3	1.24334
SMARCB1	22	2	4	4	4	4	3	3	3	3	2	6	6					SMARCB1	5	2	1.24334
EWSR1	22	4	6	6	6	6	5	5	4	5	2	4	2					EWSR1	9	2	1.95382
NF2	22	4	3	3	3	2	3	3	4	4	2	4	2					NF2	9	2	1.95382
MYH9	22	4	4	4	4	4	4	4	4	4	2	2	2					MYH9	6	2	1.42096
APOBEC3B	22	4	4	4	3	3	3	3	3	3	2	2	2					APOBEC3B	4	0	0.71048
PDGFB	22	4	4	4	3	3	3	3	2	2	2	2	2					PDGFB	4	0	0.71048
EP300	22	4	2	2	2	2	2	5	5	4	4	4	4					EP300	1	5	1.06572

## Sheet: Supplementary Table 3B
cBioPortal					PDX#line
SYMBOL	Cytoband	CNV	# sample	Freq	475	2407	2547	2699	2793	SAN05	SAN06	SAN08	SAN09	SAN12	SAN21	SAN37
MYC	8q24.21	AMP	190	0.3322	NA	NA	NA	NA	NA	NA	NA	NA	NA	NA	4	4
NDRG1	8q24.22	AMP	165	0.2885	4	NA	NA	4	6	4	5	5	5	4	4	4		CN
AGO2	8q24.3	AMP	159	0.278	4	NA	4	4	4	4	4	2	2	2	2	2		1	= 1
MECOM	3q26.2	AMP	159	0.278	5	3	3	3	2	2	2	2	2	2	4	4			= 2
PTK2	8q24.3	AMP	159	0.278	3	4	4	4	4	5	5	5	5	5	5	5			from 3 to 5
EPPK1	8q24.3	AMP	155	0.271	4	3	3	3	3	4	4	4	4	4	3	3			from 6 to 8
PLEC	8q24.3	AMP	155	0.271	4	3	3	6	6	4	6	4	4	4	4	4
RECQL4	8q24.3	AMP	153	0.2675	4	3	3	3	2	4	6	4	4	4	4	4
PRKCI	3q26.2	AMP	139	0.243	5	3	3	3	3	3	3	3	4	6	4	4
EXT1	8q24.11	AMP	132	0.2308	4	NA	4	4	4	4	4	4	4	4	3	3
RAD21	8q24.11	AMP	122	0.2133	3	NA	3	3	3	3	3	3	3	3	3	3
TBL1XR1	3q26.32	AMP	119	0.208	2	NA	NA	NA	NA	NA	NA	2	2	2	3	2
PIK3CA	3q26.32	AMP	116	0.2028	3	3	3	3	3	3	3	3	5	5	6	6
CCNE1	19q12	AMP	112	0.1958	2	NA	NA	3	2	3	3	3	3	3	3	8
EPHB3	3q27.1	AMP	107	0.1871	3	5	4	3	3	7	7	3	3	3	5	5
SOX2	3q26.33	AMP	105	0.1836	3	4	4	4	4	3	3	4	2	2	2	2
DCUN1D1	3q26.33	AMP	104	0.1818	4	6	3	3	4	4	4	4	2	2	2	2
KLHL6	3q27.1	AMP	104	0.1818	6	6	6	6	6	6	6	3	2	2	2	2
MAP3K13	3q27.2	AMP	103	0.1801	4	NA	4	4	4	5	4	4	2	2	2	2
ETV5	3q27.2	AMP	99	0.1731	1	NA	4	1	1	5	5	5	2	2	2	2
FGF12	3q28-q29	AMP	97	0.1696	5	NA	NA	NA	NA	3	3	3	3	3	2	2
EIF4A2	3q27.3	AMP	94	0.1643	1	2	2	1	1	5	6	6	6	6	6	6
LPP	3q27.3-q28	AMP	94	0.1643	2	2	2	2	2	2	2	2	2	2	2	2
TFRC	3q29	AMP	93	0.1626	2	NA	NA	2	2	2	4	4	4	4	4	4
RPL35A	3q29	AMP	92	0.1608	3	NA	NA	NA	NA	3	4	4	1	1	4	2
TP63	3q28	AMP	91	0.1591	5	2	5	5	5	5	5	5	5	5	7	7
BCL6	3q27.3	AMP	90	0.1573	2	2	2	2	2	5	4	4	4	4	5	5
RSPO2	8q23.1	AMP	90	0.1573	5	NA	5	5	5	5	5	5	5	5	3	5
BRD4	19p13.12	AMP	69	0.1206	2	2	2	2	2	7	7	7	7	7	7	7
NOTCH3	19p13.12	AMP	68	0.1189	2	2	2	2	2	7	7	7	7	7	7	7
TPM4	19p13.12-p13.11	AMP	65	0.1136	5	NA	NA	2	4	5	5	5	4	4	5	5
DNAJB1	19p13.12	AMP	64	0.1119	6	6	6	6	6	4	4	4	4	4	4	4
TSHZ3	19q12	AMP	64	0.1119	5	NA	NA	NA	NA	3	3	3	3	3	3	3
LYL1	19p13.13	AMP	63	0.1101	6	5	5	6	6	6	6	6	6	6	6	6
COX6C	8q22.2	AMP	58	0.1014	4	NA	NA	4	4	4	4	2	2	6	3	4
